# Supplementary material for: Natural Corynanthe-Type Cholinesterase Inhibitors from Malaysian Uncaria attenuata Korth.: Isolation, Characterization, In Vitro and In Silico Studies
Source: Metabolites. 2023 Mar 7;13(3):390. doi: 10.3390/metabo13030390 (PMC10059728; doi:10.3390/metabo13030390)
Supplement: Supplementary file 1 [file metabolites-13-00390-s001.zip]

Archive with 1 entries (1 files):
- metabolites-2165917-supplementary.pdf
